# Supplementary material for: Genetic Variants of Gonadotropins and Their Receptors Could Influence Controlled Ovarian Stimulation: IVF Data from a Prospective Multicenter Study
Source: Genes (Basel). 2023 Jun 15;14(6):1269. doi: 10.3390/genes14061269 (PMC10298688; doi:10.3390/genes14061269)
Supplement: Supplementary file 1 [file genes-14-01269-s001.zip]

Archive with 4 entries (4 files):
- Supplemental Table S1_JAG.pdf
- Supplemental Table S2_JAG.pdf
- Supplemental Table S3_JAG.pdf
- Supplemental Table S4_JAG.pdf
